# Supplementary material for: Development of a TaqMan-Based Duplex Real-Time Quantitative RT-PCR for Detection and Differentiation of Muscovy Duck Reovirus and Novel Duck Reovirus
Source: Pathogens. 2025 Dec 2;14(12):1231. doi: 10.3390/pathogens14121231 (PMC12735753; doi:10.3390/pathogens14121231)
Supplement: Supplementary file 1 [file pathogens-14-01231-s001.zip]

Archive with 1 entries (1 files):
- pathogens-3983026-supplementary.pdf
